# Supplementary material for: Genetic diversity and multidrug resistance of phylogenic groups B2 and D in InPEC and ExPEC isolated from chickens in Central China
Source: BMC Microbiol. 2022 Feb 18;22:60. doi: 10.1186/s12866-022-02469-2 (PMC8855568; doi:10.1186/s12866-022-02469-2)
Supplement: Supplementary file 1 — Additional file 1 Supplement Table 1. The results of resistance phenotypes and antimicrobial resistance genes detected in 58 E. coli isolates. [file 12866_2022_2469_MOESM1_ESM.xlsx]

## Sheet: sheet1
supplement Table 1. The results of resistance phenotypes and antimicrobial resistance genes detected in 58 E. coli isolates
stains	β-lactamases									aminoglycosides				quinolones/fluoroquinolones			aminoglycosides resistance genes			β-lactamases resistance genes				quinolones/fluoroquinolones resistance genes
	cefepime	Cefotaxime	Ceftazidime	cephalothin	cefuroxime	piperacillin	cefoxitin	Aztreonam	Amikacin	Kanamycin	Streptomycin	Gentamicin	Spectinomycin	Ciprofloxacin	Enrofloxacin	Nalidixic acid	aadA	strA	strB	TEM	SHV	OXA	CTX-M	gyrA mutation(S83L)	gyrA mutation(D87N)
JX9	S	S	R	S	S	S	S	S	S	S	R	R	S	S	S	R	-	+	+	-	-	-	-	+	-
JX8	S	R	R	R	R	R	S	R	S	R	R	S	R	R	R	R	-	+	+	-	+	-	+	+	+
JX6	S	R	S	S	S	S	S	S	S	S	R	S	S	R	R	R	-	+	+	-	+	-	+	+	+
JX5	S	S	S	S	S	S	S	S	S	S	R	R	R	S	S	S	-	+	+	-	+	-	-	+	-
JX4	S	R	S	R	R	R	S	R	R	S	S	R	R	R	R	R	-	-	+	-	-	-	+	+	+
JX2	S	S	S	S	S	S	S	S	S	S	R	S	S	S	S	S	-	+	-	-	+	-	+	-	-
JX22	S	S	S	S	S	S	S	S	S	S	R	S	S	S	S	S	-	+	-	-	-	-	+	-	-
JX21	S	S	S	S	S	R	S	S	S	R	R	S	S	S	S	R	-	+	-	-	+	-	+	+	-
JX11	S	S	S	S	S	S	S	S	S	S	R	R	S	S	S	R	-	+	+	-	-	-	-	+	-
JX10	R	R	R	R	R	R	R	R	S	R	R	R	R	S	S	S	-	+	+	+	+	+	+	-	-
JX24	S	S	S	S	R	S	S	S	S	R	R	R	S	R	S	S	-	+	+	-	+	-	+	+	+
JX23	S	R	S	S	R	R	S	S	S	R	R	R	R	R	R	R	-	+	+	-	+	-	+	+	+
XY34	S	S	S	S	S	S	S	S	S	S	R	S	S	S	S	S	-	+	+	-	-	-	+	-	-
SS20	S	S	S	S	S	S	S	S	S	S	R	S	S	S	S	S	-	+	+	-	-	-	+	-	-
SS13	S	S	R	R	S	R	S	S	R	R	R	S	S	R	R	R	-	+	+	-	+	-	-	+	+
SS7	S	S	S	S	S	S	S	S	S	R	R	S	S	R	R	R	-	+	+	-	-	-	-	+	+
SS19	S	S	S	S	S	S	S	S	S	R	R	S	S	S	R	R	-	+	+	-	-	-	-	+	+
SS16	S	S	S	S	S	S	S	S	S	S	R	S	S	S	S	R	-	+	+	-	-	-	-	+	-
SS15	S	S	S	S	S	S	S	S	S	S	R	S	S	S	S	R	-	+	+	-	-	-	-	+	-
SS11	S	S	S	S	S	S	S	S	S	S	S	S	S	R	S	R	-	-	-	-	-	-	-	-	+
SS4	S	S	S	S	S	S	S	S	S	S	R	S	S	S	S	R	-	+	-	-	-	-	+	+	-
SS8	S	S	S	S	S	S	S	S	S	S	R	S	S	S	S	S	-	+	-	-	-	-	+	-	-
SS5	S	S	S	S	S	S	S	S	S	S	R	S	S	S	S	R	-	+	-	-	-	-	+	+	-
SS3	S	S	S	S	S	S	S	S	S	S	R	S	S	S	S	R	-	+	-	-	-	-	+	+	-
JX14	S	S	S	S	S	S	S	S	S	S	R	S	S	S	S	S	-	+	-	-	-	-	+	-	-
SS10	R	R	S	R	R	R	S	R	S	R	R	R	R	R	R	R	-	+	+	-	+	-	+	+	+
XY35	S	S	R	R	S	R	R	S	S	S	S	S	S	S	S	R	-	-	-	-	+	-	-	+	-
YC17	S	S	S	S	S	S	S	S	S	S	R	S	S	S	S	R	-	+	-	-	-	-	+	+	-
JX15	S	S	S	S	S	S	S	S	S	S	R	S	S	S	S	S	-	+	-	-	-	-	+	-	-
JX16	S	S	S	S	S	S	S	S	S	S	R	S	S	S	S	S	-	+	-	-	-	-	+	-	-
XN18	S	R	S	S	S	S	S	S	S	S	R	S	S	R	S	R	-	+	-	-	+	-	+	+	+
JX13	S	S	S	S	S	S	S	S	S	S	R	S	S	S	S	S	-	+	-	-	-	-	-	-	-
XN27	S	R	R	R	R	S	R	R	S	S	R	S	R	S	S	R	-	+	+	-	+	-	+	+	-
JX12	S	S	S	S	S	S	S	S	S	S	R	S	S	S	S	S	-	+	+	-	-	-	+	-	-
JX26	R	R	R	R	R	R	S	R	S	S	R	S	S	R	R	R	-	+	+	-	+	+	+	+	+
JX25	S	S	S	S	S	S	S	S	S	S	R	S	S	S	S	S	-	+	+	-	-	-	+	-	-
SS17	S	S	S	S	S	S	S	S	S	S	R	S	S	S	S	R	-	+	+	-	-	-	+	+	-
SS9	S	R	S	R	R	R	S	S	S	R	R	S	S	R	R	R	-	+	+	-	+	-	+	+	+
JX3	S	S	S	S	S	S	S	S	S	S	S	R	S	S	S	R	-	-	-	-	-	-	+	-	-
JM29	S	S	S	S	S	S	S	S	S	R	S	S	S	S	S	R	-	-	-	-	-	-	-	-	-
SS18	S	S	S	S	S	S	S	S	S	S	R	S	S	S	S	R	-	+	-	-	-	-	-	+	-
XZ31	S	R	S	R	R	R	S	R	S	S	R	S	S	S	S	S	+	+	-	-	+	-	+	-	-
XZ30	S	S	S	S	S	S	S	S	S	R	S	S	S	S	S	R	-	-	-	-	-	-	-	-	-
SS14	S	S	S	R	S	S	S	S	S	R	R	S	S	R	R	R	-	+	-	-	+	-	-	+	+
SS6	R	R	R	R	R	S	R	S	S	S	R	S	S	S	S	S	-	+	-	-	+	+	+	-	-
SS32	S	S	S	S	S	S	S	S	S	S	R	S	S	S	S	S	-	+	-	-	-	-	-	-	-
JX55	S	S	S	S	S	S	S	S	S	R	R	S	S	S	S	R	-	+	+	-	-	-	-	+	-
JX56	S	S	S	S	S	R	S	S	S	R	R	S	S	S	S	R	-	+	-	-	+	-	-	+	-
XY19	S	R	R	R	R	R	R	R	S	R	R	R	S	R	R	R	-	+	+	-	+	-	+	+	+
XY91	S	S	S	S	S	S	S	S	S	R	S	S	S	S	S	R	-	-	-	-	-	-	-	+	-
XZ28	S	S	S	S	S	R	S	S	S	S	R	R	R	S	S	S	-	+	+	-	+	-	-	-	-
XY102	S	S	S	S	S	S	S	S	S	S	R	S	S	S	S	R	-	+	+	-	-	-	-	+	-
TM2	S	S	S	S	S	S	S	S	S	S	R	S	S	S	S	R	-	+	-	-	-	-	-	+	-
XN33	R	R	R	R	R	R	S	R	S	R	R	R	R	R	R	R	-	-	+	-	+	-	+	+	+
XY32	S	R	S	R	R	R	S	S	S	R	R	R	S	S	S	S	-	+	+	-	+	-	+	-	-
JX1	S	S	S	S	S	S	S	S	S	S	S	R	S	S	S	R	-	-	-	-	-	-	-	-	-
TM1	S	S	S	S	S	S	S	S	S	R	R	R	S	S	S	R	-	+	+	-	-	-	-	+	-
JX7	S	S	S	R	S	S	S	S	S	S	S	S	S	R	R	R	-	-	+	-	+	-	-	+	+
